# Supplementary material for: Cobalt-catalyzed diastereo- and enantioselective reductive coupling of cyclobutenes and aldehydes through umpolung reactivity
Source: Chem Sci. 2025 Aug 4;16(35):16250–8. doi: 10.1039/d5sc03755g (PMC12352666; doi:10.1039/d5sc03755g)
Supplement: SC-016-D5SC03755G-s002 [file SC-016-D5SC03755G-s002.cif]

# Supplementary Information (SI) for Chemical Science.
# This journal is © The Royal Society of Chemistry 2025

####################################################################### 
# 
# This file contains crystal structure data downloaded from the 
# Cambridge Structural Database (CSD) hosted by the Cambridge 
# Crystallographic Data Centre (CCDC).
# 
# Full information about CCDC data access policies and citation 
# guidelines are available at http://www.ccdc.cam.ac.uk/access/V1 
# 
# Audit and citation data items may have been added by the CCDC. 
# Please retain this information to preserve the provenance of 
# this file and to allow appropriate attribution of the data. 
# 
#######################################################################

data_t
_database_code_depnum_ccdc_archive 'CCDC 2373832'
loop_
_audit_author_name
_audit_author_address
'Lin Chuiyi'
;Shanghai Institute of Organic Chemistry, Chinese Academy of Sciences
China
;
_audit_update_record             
;
2024-07-26 deposited with the CCDC.	2025-07-31 downloaded from the CCDC.
;

_audit_creation_method           SHELXL-2018/3
_shelx_SHELXL_version_number     2018/3
_chemical_name_systematic        ?
_chemical_name_common            ?
_chemical_melting_point          ?
_chemical_formula_moiety         'C21 H18 F3 N O3'
_chemical_formula_sum            'C21 H18 F3 N O3'
_chemical_formula_weight         389.36

loop_
_atom_type_symbol
_atom_type_description
_atom_type_scat_dispersion_real
_atom_type_scat_dispersion_imag
_atom_type_scat_source
C C 0.0181 0.0091 'International Tables Vol C Tables 4.2.6.8 and 6.1.1.4'
H H 0.0000 0.0000 'International Tables Vol C Tables 4.2.6.8 and 6.1.1.4'
N N 0.0311 0.0180 'International Tables Vol C Tables 4.2.6.8 and 6.1.1.4'
O O 0.0492 0.0322 'International Tables Vol C Tables 4.2.6.8 and 6.1.1.4'
F F 0.0727 0.0534 'International Tables Vol C Tables 4.2.6.8 and 6.1.1.4'

_space_group_crystal_system      monoclinic
_space_group_IT_number           5
_space_group_name_H-M_alt        'C 2'
_space_group_name_Hall           'C 2y'

_shelx_space_group_comment       
;
The symmetry employed for this shelxl refinement is uniquely defined
by the following loop, which should always be used as a source of
symmetry information in preference to the above space-group names.
They are only intended as comments.
;

loop_
_space_group_symop_operation_xyz
'x, y, z'
'-x, y, -z'
'x+1/2, y+1/2, z'
'-x+1/2, y+1/2, -z'

_cell_length_a                   20.1984(5)
_cell_length_b                   6.0121(5)
_cell_length_c                   29.4619(10)
_cell_angle_alpha                90
_cell_angle_beta                 92.317(3)
_cell_angle_gamma                90
_cell_volume                     3574.8(3)
_cell_formula_units_Z            8
_cell_measurement_temperature    100(2)
_cell_measurement_reflns_used    14155
_cell_measurement_theta_min      2.9790
_cell_measurement_theta_max      75.4320

_exptl_crystal_description       block
_exptl_crystal_colour            colourless
_exptl_crystal_density_meas      ?
_exptl_crystal_density_method    ?
_exptl_crystal_density_diffrn    1.447
_exptl_crystal_F_000             1616
_exptl_transmission_factor_min   ?
_exptl_transmission_factor_max   ?
_exptl_crystal_size_max          0.200
_exptl_crystal_size_mid          0.180
_exptl_crystal_size_min          0.150
_exptl_absorpt_coefficient_mu    1.002
_shelx_estimated_absorpt_T_min   0.825
_shelx_estimated_absorpt_T_max   0.864
_exptl_absorpt_correction_type   multi-scan
_exptl_absorpt_correction_T_min  0.87673
_exptl_absorpt_correction_T_max  1.00000
_exptl_absorpt_process_details   
;
CrysAlisPro 1.171.43.112a (Rigaku Oxford Diffraction, 2024)
Empirical absorption correction using spherical harmonics,
implemented in SCALE3 ABSPACK scaling algorithm.
;
_exptl_absorpt_special_details   ?
_diffrn_ambient_temperature      100(2)
_diffrn_radiation_wavelength     1.54184
_diffrn_radiation_type           CuK\a
_diffrn_source                   ?
_diffrn_measurement_device_type  'ROD, Synergy Custom DW system, HyPix-Arc 150'
_diffrn_measurement_method       ?
_diffrn_detector_area_resol_mean ?
_diffrn_reflns_number            29298
_diffrn_reflns_av_unetI/netI     0.0291
_diffrn_reflns_av_R_equivalents  0.0340
_diffrn_reflns_limit_h_min       -25
_diffrn_reflns_limit_h_max       25
_diffrn_reflns_limit_k_min       -7
_diffrn_reflns_limit_k_max       5
_diffrn_reflns_limit_l_min       -36
_diffrn_reflns_limit_l_max       37
_diffrn_reflns_theta_min         3.002
_diffrn_reflns_theta_max         75.937
_diffrn_reflns_theta_full        67.684
_diffrn_measured_fraction_theta_max 0.989
_diffrn_measured_fraction_theta_full 0.998
_diffrn_reflns_Laue_measured_fraction_max 0.989
_diffrn_reflns_Laue_measured_fraction_full 0.998
_diffrn_reflns_point_group_measured_fraction_max 0.894
_diffrn_reflns_point_group_measured_fraction_full 0.921
_reflns_number_total             6698
_reflns_number_gt                6264
_reflns_threshold_expression     'I > 2\s(I)'
_reflns_Friedel_coverage         0.647
_reflns_Friedel_fraction_max     0.779
_reflns_Friedel_fraction_full    0.826

_reflns_special_details          
;
 Reflections were merged by SHELXL according to the crystal
 class for the calculation of statistics and refinement.
 
 _reflns_Friedel_fraction is defined as the number of unique
 Friedel pairs measured divided by the number that would be
 possible theoretically, ignoring centric projections and
 systematic absences.
;

_computing_data_collection       ?
_computing_cell_refinement       ?
_computing_data_reduction        ?
_computing_structure_solution    'SHELXT 2018/2 (Sheldrick, 2018)'
_computing_structure_refinement  'SHELXL-2018/3 (Sheldrick, 2018)'
_computing_molecular_graphics    ?
_computing_publication_material  ?
_refine_special_details          ?
_refine_ls_structure_factor_coef Fsqd
_refine_ls_matrix_type           full
_refine_ls_weighting_scheme      calc
_refine_ls_weighting_details     
'w=1/[\s^2^(Fo^2^)+(0.0161P)^2^+9.8367P] where P=(Fo^2^+2Fc^2^)/3'
_atom_sites_solution_primary     ?
_atom_sites_solution_secondary   ?
_atom_sites_solution_hydrogens   mixed
_refine_ls_hydrogen_treatment    mixed
_refine_ls_extinction_method     none
_refine_ls_extinction_coef       .
_refine_ls_abs_structure_details 
;
 Flack x determined using 2059 quotients [(I+)-(I-)]/[(I+)+(I-)]
 (Parsons, Flack and Wagner, Acta Cryst. B69 (2013) 249-259).
;
_refine_ls_abs_structure_Flack   0.03(6)
_chemical_absolute_configuration ad
_refine_ls_number_reflns         6698
_refine_ls_number_parameters     513
_refine_ls_number_restraints     1
_refine_ls_R_factor_all          0.0601
_refine_ls_R_factor_gt           0.0551
_refine_ls_wR_factor_ref         0.1138
_refine_ls_wR_factor_gt          0.1118
_refine_ls_goodness_of_fit_ref   1.136
_refine_ls_restrained_S_all      1.136
_refine_ls_shift/su_max          0.003
_refine_ls_shift/su_mean         0.000

loop_
_atom_site_label
_atom_site_type_symbol
_atom_site_fract_x
_atom_site_fract_y
_atom_site_fract_z
_atom_site_U_iso_or_equiv
_atom_site_adp_type
_atom_site_occupancy
_atom_site_site_symmetry_order
_atom_site_calc_flag
_atom_site_refinement_flags_posn
_atom_site_refinement_flags_adp
_atom_site_refinement_flags_occupancy
_atom_site_disorder_assembly
_atom_site_disorder_group
N1 N -0.13701(15) 0.5726(6) -0.01349(11) 0.0195(7) Uani 1 1 d . . . . .
C1 C -0.18021(19) 0.6315(7) 0.02067(14) 0.0216(9) Uani 1 1 d . . . . .
H1 H 0.002(3) 0.044(12) 0.058(2) 0.08(2) Uiso 1 1 d . . . . .
O1 O -0.07464(13) 0.2753(6) -0.03508(10) 0.0257(7) Uani 1 1 d . . . . .
F1 F 0.10727(14) 0.2552(6) 0.29559(9) 0.0403(7) Uani 1 1 d . . . . .
C30 C 0.61205(18) 0.4761(8) 0.51056(14) 0.0225(9) Uani 1 1 d . . . . .
C29 C 0.55439(19) 0.2566(8) 0.39853(14) 0.0232(9) Uani 1 1 d . . . . .
H29 H 0.594676 0.185824 0.386161 0.028 Uiso 1 1 calc R U . . .
C28 C 0.4760(2) 0.5181(8) 0.35408(15) 0.0288(10) Uani 1 1 d . . . . .
H28 H 0.483731 0.629940 0.376450 0.035 Uiso 1 1 calc R U . . .
C27 C 0.4321(2) 0.5588(9) 0.31754(15) 0.0311(11) Uani 1 1 d . . . . .
H27 H 0.409183 0.696608 0.315399 0.037 Uiso 1 1 calc R U . . .
C26 C 0.4217(2) 0.3996(9) 0.28435(15) 0.0332(12) Uani 1 1 d . . . . .
C25 C 0.4541(2) 0.1957(9) 0.28782(16) 0.0327(11) Uani 1 1 d . . . . .
H25 H 0.446697 0.084758 0.265229 0.039 Uiso 1 1 calc R U . . .
C6 C -0.17736(19) 0.4507(7) 0.05586(14) 0.0205(9) Uani 1 1 d . . . . .
H6 H -0.221397 0.391876 0.064535 0.025 Uiso 1 1 calc R U . . .
O6 O 0.52366(15) 0.0925(5) 0.42640(11) 0.0272(7) Uani 1 1 d . . . . .
F6 F 0.38278(13) 0.6497(6) 0.22759(10) 0.0434(8) Uani 1 1 d . . . . .
C15 C -0.00525(19) 0.2061(8) 0.14331(14) 0.0229(9) Uani 1 1 d . . . . .
C2 C -0.1105(2) 0.3609(7) -0.00773(14) 0.0225(9) Uani 1 1 d . . . . .
H2 H 0.497(3) 0.154(11) 0.443(2) 0.06(2) Uiso 1 1 d . . . . .
N2 N 0.63867(16) 0.6869(6) 0.51643(12) 0.0227(8) Uani 1 1 d . . . . .
O2 O -0.21068(14) 0.8058(5) 0.02032(10) 0.0253(7) Uani 1 1 d . . . . .
F2 F 0.18802(13) 0.2551(6) 0.25123(10) 0.0508(9) Uani 1 1 d . . . . .
C20 C 0.1281(2) 0.3427(10) 0.25687(16) 0.0349(12) Uani 1 1 d . . . . .
C31 C 0.6310(2) 0.3917(7) 0.46528(14) 0.0228(9) Uani 1 1 d . . . . .
H31 H 0.647871 0.235301 0.464874 0.027 Uiso 1 1 calc R U . . .
C35 C 0.68072(19) 0.7459(8) 0.48195(14) 0.0218(9) Uani 1 1 d . . . . .
C23 C 0.5087(2) 0.3150(8) 0.35821(14) 0.0256(10) Uani 1 1 d . . . . .
C9 C -0.16216(19) 0.7321(7) -0.09093(14) 0.0215(9) Uani 1 1 d . . . . .
C14 C -0.2026(2) 0.5536(8) -0.10440(15) 0.0275(10) Uani 1 1 d . . . . .
H14 H -0.203525 0.422581 -0.086393 0.033 Uiso 1 1 calc R U . . .
C42 C 0.7088(2) 0.6511(8) 0.60493(15) 0.0266(10) Uani 1 1 d . . . . .
H42 H 0.708827 0.525878 0.585263 0.032 Uiso 1 1 calc R U . . .
C34 C 0.67830(19) 0.5696(7) 0.44665(14) 0.0231(9) Uani 1 1 d . . . . .
H34 H 0.722414 0.512587 0.437711 0.028 Uiso 1 1 calc R U . . .
C21 C 0.0096(2) 0.0430(8) 0.17611(15) 0.0252(10) Uani 1 1 d . . . . .
H21 H -0.009667 -0.100573 0.173060 0.030 Uiso 1 1 calc R U . . .
C19 C 0.0523(2) 0.0893(8) 0.21305(15) 0.0289(11) Uani 1 1 d . . . . .
H19 H 0.061541 -0.021642 0.235380 0.035 Uiso 1 1 calc R U . . .
C18 C 0.0812(2) 0.2971(8) 0.21727(14) 0.0246(10) Uani 1 1 d . . . . .
C17 C 0.0680(2) 0.4602(8) 0.18459(14) 0.0275(10) Uani 1 1 d . . . . .
H17 H 0.088402 0.602251 0.187269 0.033 Uiso 1 1 calc R U . . .
C16 C 0.0247(2) 0.4133(8) 0.14809(15) 0.0255(10) Uani 1 1 d . . . . .
H16 H 0.015423 0.524979 0.125921 0.031 Uiso 1 1 calc R U . . .
C8 C -0.11713(19) 0.7248(7) -0.04880(14) 0.0219(9) Uani 1 1 d . . . . .
H8A H -0.072134 0.682856 -0.057843 0.026 Uiso 1 1 calc R U . . .
H8B H -0.114310 0.876460 -0.035778 0.026 Uiso 1 1 calc R U . . .
C7 C -0.05220(19) 0.1439(7) 0.10371(14) 0.0218(9) Uani 1 1 d . . . . .
H7 H -0.091907 0.072723 0.116797 0.026 Uiso 1 1 calc R U . . .
C38 C 0.6685(2) 1.0129(8) 0.62387(15) 0.0282(10) Uani 1 1 d . . . . .
H38 H 0.640480 1.136633 0.617262 0.034 Uiso 1 1 calc R U . . .
C37 C 0.6678(2) 0.8315(7) 0.59452(15) 0.0238(10) Uani 1 1 d . . . . .
C10 C -0.1617(2) 0.9226(8) -0.11758(15) 0.0261(10) Uani 1 1 d . . . . .
H10 H -0.134582 1.044973 -0.108464 0.031 Uiso 1 1 calc R U . . .
C13 C -0.2413(2) 0.5686(9) -0.14416(16) 0.0343(12) Uani 1 1 d . . . . .
H13 H -0.268950 0.447400 -0.153321 0.041 Uiso 1 1 calc R U . . .
C5 C -0.12746(19) 0.4987(8) 0.09652(14) 0.0244(9) Uani 1 1 d . . . . .
H5A H -0.112415 0.655292 0.098223 0.029 Uiso 1 1 calc R U . . .
H5B H -0.143042 0.447666 0.126200 0.029 Uiso 1 1 calc R U . . .
O5 O 0.57641(14) 0.3889(5) 0.53814(10) 0.0263(7) Uani 1 1 d . . . . .
F5 F 0.31043(13) 0.4475(6) 0.25843(10) 0.0499(9) Uani 1 1 d . . . . .
C3 C -0.13009(18) 0.2763(7) 0.03721(14) 0.0204(9) Uani 1 1 d . . . . .
H3 H -0.146244 0.119134 0.037630 0.024 Uiso 1 1 calc R U . . .
O3 O -0.02224(15) -0.0194(5) 0.07536(11) 0.0258(7) Uani 1 1 d . . . . .
F3 F 0.13709(16) 0.5595(6) 0.26475(10) 0.0515(9) Uani 1 1 d . . . . .
C41 C 0.7498(2) 0.6534(9) 0.64400(16) 0.0309(11) Uani 1 1 d . . . . .
H41 H 0.777684 0.529796 0.650908 0.037 Uiso 1 1 calc R U . . .
C24 C 0.4971(2) 0.1570(9) 0.32441(15) 0.0297(10) Uani 1 1 d . . . . .
H24 H 0.519474 0.018160 0.326624 0.036 Uiso 1 1 calc R U . . .
C32 C 0.57792(19) 0.4507(8) 0.42737(14) 0.0215(9) Uani 1 1 d . . . . .
H32 H 0.539708 0.531831 0.440194 0.026 Uiso 1 1 calc R U . . .
C22 C 0.3735(2) 0.4463(11) 0.24602(16) 0.0381(13) Uani 1 1 d . . . . .
C36 C 0.6216(2) 0.8361(8) 0.55312(14) 0.0242(9) Uani 1 1 d . . . . .
H36A H 0.576508 0.798279 0.562557 0.029 Uiso 1 1 calc R U . . .
H36B H 0.620152 0.989895 0.541134 0.029 Uiso 1 1 calc R U . . .
C33 C 0.6273(2) 0.6147(8) 0.40624(14) 0.0252(10) Uani 1 1 d . . . . .
H33A H 0.611130 0.770155 0.404808 0.030 Uiso 1 1 calc R U . . .
H33B H 0.642852 0.566110 0.376388 0.030 Uiso 1 1 calc R U . . .
C39 C 0.7096(2) 1.0150(8) 0.66254(16) 0.0314(11) Uani 1 1 d . . . . .
H39 H 0.710130 1.140704 0.682078 0.038 Uiso 1 1 calc R U . . .
C11 C -0.2004(2) 0.9355(9) -0.15722(16) 0.0315(11) Uani 1 1 d . . . . .
H11 H -0.199619 1.066556 -0.175206 0.038 Uiso 1 1 calc R U . . .
C4 C -0.07681(19) 0.3391(7) 0.07531(14) 0.0204(9) Uani 1 1 d . . . . .
H4 H -0.039135 0.423285 0.062535 0.025 Uiso 1 1 calc R U . . .
O4 O 0.71149(14) 0.9207(5) 0.48204(10) 0.0268(7) Uani 1 1 d . . . . .
F4 F 0.37670(15) 0.3030(6) 0.21144(10) 0.0507(9) Uani 1 1 d . . . . .
C12 C -0.2402(2) 0.7598(10) -0.17084(15) 0.0354(12) Uani 1 1 d . . . . .
H12 H -0.266551 0.768824 -0.198202 0.042 Uiso 1 1 calc R U . . .
C40 C 0.7500(2) 0.8350(9) 0.67289(16) 0.0321(11) Uani 1 1 d . . . . .
H40 H 0.777779 0.835833 0.699695 0.039 Uiso 1 1 calc R U . . .

loop_
_atom_site_aniso_label
_atom_site_aniso_U_11
_atom_site_aniso_U_22
_atom_site_aniso_U_33
_atom_site_aniso_U_23
_atom_site_aniso_U_13
_atom_site_aniso_U_12
N1 0.0168(16) 0.0127(19) 0.0291(19) 0.0001(14) 0.0011(13) -0.0027(13)
C1 0.0194(19) 0.015(2) 0.030(2) -0.0041(18) -0.0010(16) -0.0012(18)
O1 0.0204(14) 0.0235(18) 0.0333(16) -0.0046(14) 0.0038(12) 0.0009(13)
F1 0.0430(15) 0.051(2) 0.0266(13) 0.0055(13) 0.0016(11) 0.0030(14)
C30 0.0121(17) 0.025(3) 0.030(2) -0.0018(19) -0.0034(16) 0.0064(17)
C29 0.0215(19) 0.018(2) 0.030(2) -0.0010(19) 0.0047(16) 0.0011(18)
C28 0.028(2) 0.028(3) 0.030(2) -0.004(2) -0.0005(18) 0.006(2)
C27 0.024(2) 0.036(3) 0.033(2) -0.002(2) 0.0014(18) 0.007(2)
C26 0.026(2) 0.046(4) 0.027(2) 0.003(2) 0.0025(18) -0.001(2)
C25 0.026(2) 0.037(3) 0.034(3) -0.005(2) -0.0022(19) 0.001(2)
C6 0.0183(18) 0.012(2) 0.031(2) -0.0021(18) 0.0025(16) 0.0002(17)
O6 0.0252(15) 0.0195(19) 0.0371(18) 0.0001(14) 0.0026(13) -0.0012(13)
F6 0.0310(14) 0.055(2) 0.0440(17) 0.0166(15) -0.0019(12) 0.0012(14)
C15 0.0156(18) 0.023(3) 0.030(2) 0.0019(18) 0.0032(16) 0.0002(17)
C2 0.022(2) 0.018(2) 0.027(2) -0.0043(18) -0.0025(17) 0.0023(18)
N2 0.0227(17) 0.019(2) 0.0269(19) -0.0002(15) 0.0022(14) 0.0002(15)
O2 0.0226(14) 0.0120(17) 0.0415(18) -0.0019(13) 0.0021(12) 0.0027(13)
F2 0.0247(13) 0.086(3) 0.0411(16) -0.0109(18) -0.0051(12) 0.0081(16)
C20 0.034(2) 0.042(3) 0.029(2) -0.001(2) 0.0018(19) 0.004(2)
C31 0.023(2) 0.018(2) 0.028(2) 0.0010(18) 0.0003(16) 0.0006(17)
C35 0.0169(18) 0.020(3) 0.029(2) 0.0025(19) 0.0000(16) 0.0076(18)
C23 0.0185(19) 0.029(3) 0.029(2) -0.0014(19) 0.0045(17) -0.0004(18)
C9 0.0185(18) 0.016(2) 0.030(2) -0.0024(18) 0.0049(16) -0.0018(17)
C14 0.025(2) 0.025(3) 0.033(2) -0.001(2) -0.0001(18) 0.0010(19)
C42 0.027(2) 0.018(2) 0.035(2) -0.0001(19) 0.0050(18) 0.0005(19)
C34 0.0187(19) 0.019(2) 0.032(2) 0.0001(18) 0.0029(17) 0.0012(17)
C21 0.025(2) 0.014(2) 0.036(2) 0.0062(18) 0.0056(18) 0.0003(18)
C19 0.026(2) 0.030(3) 0.031(2) 0.008(2) -0.0013(18) 0.006(2)
C18 0.0201(19) 0.024(3) 0.030(2) -0.0011(19) 0.0023(16) -0.0003(18)
C17 0.030(2) 0.022(3) 0.030(2) 0.000(2) -0.0014(18) -0.002(2)
C16 0.025(2) 0.020(3) 0.031(2) 0.0064(19) 0.0008(17) -0.0011(18)
C8 0.0216(19) 0.011(2) 0.033(2) 0.0010(17) 0.0042(17) 0.0006(17)
C7 0.0192(19) 0.017(2) 0.029(2) 0.0003(18) 0.0010(16) -0.0015(17)
C38 0.027(2) 0.019(3) 0.039(3) -0.002(2) 0.0080(19) -0.0005(19)
C37 0.022(2) 0.019(3) 0.031(2) 0.0020(18) 0.0082(17) -0.0080(18)
C10 0.022(2) 0.022(3) 0.035(2) -0.001(2) 0.0051(17) -0.0047(18)
C13 0.027(2) 0.035(3) 0.041(3) -0.009(2) -0.001(2) -0.006(2)
C5 0.025(2) 0.017(2) 0.031(2) -0.0020(18) -0.0007(17) 0.0041(18)
O5 0.0262(15) 0.0199(19) 0.0331(17) 0.0032(13) 0.0047(13) -0.0039(13)
F5 0.0213(13) 0.080(3) 0.0482(17) 0.0204(17) -0.0012(12) -0.0051(15)
C3 0.0179(18) 0.011(2) 0.032(2) -0.0004(18) -0.0005(16) -0.0005(16)
O3 0.0242(15) 0.0148(17) 0.0385(18) -0.0010(14) 0.0038(13) -0.0008(13)
F3 0.067(2) 0.041(2) 0.0453(18) -0.0014(15) -0.0233(16) -0.0145(17)
C41 0.028(2) 0.025(3) 0.039(3) 0.000(2) -0.0016(19) 0.005(2)
C24 0.029(2) 0.027(3) 0.033(2) -0.004(2) 0.0011(19) 0.001(2)
C32 0.0183(19) 0.019(2) 0.027(2) 0.0003(18) 0.0015(16) 0.0022(17)
C22 0.023(2) 0.057(4) 0.034(3) 0.006(3) 0.0015(19) -0.003(2)
C36 0.024(2) 0.017(2) 0.031(2) 0.0009(18) 0.0046(17) 0.0036(18)
C33 0.024(2) 0.025(3) 0.027(2) 0.0044(19) -0.0001(17) -0.0018(18)
C39 0.029(2) 0.030(3) 0.035(3) -0.006(2) 0.0022(19) -0.001(2)
C11 0.026(2) 0.032(3) 0.037(3) 0.005(2) 0.0034(18) -0.004(2)
C4 0.0157(18) 0.018(2) 0.027(2) -0.0019(17) 0.0011(16) -0.0019(16)
O4 0.0235(15) 0.0196(19) 0.0373(17) 0.0035(14) 0.0007(12) -0.0039(13)
F4 0.0466(17) 0.064(2) 0.0402(17) -0.0025(16) -0.0117(13) -0.0072(17)
C12 0.028(2) 0.049(4) 0.028(2) 0.000(2) -0.0010(18) 0.003(2)
C40 0.031(2) 0.033(3) 0.032(3) -0.001(2) -0.0052(19) 0.000(2)

_geom_special_details            
;
 All esds (except the esd in the dihedral angle between two l.s. planes)
 are estimated using the full covariance matrix.  The cell esds are taken
 into account individually in the estimation of esds in distances, angles
 and torsion angles; correlations between esds in cell parameters are only
 used when they are defined by crystal symmetry.  An approximate (isotropic)
 treatment of cell esds is used for estimating esds involving l.s. planes.
;

loop_
_geom_bond_atom_site_label_1
_geom_bond_atom_site_label_2
_geom_bond_distance
_geom_bond_site_symmetry_2
_geom_bond_publ_flag
N1 C2 1.388(5) . ?
N1 C1 1.404(5) . ?
N1 C8 1.454(5) . ?
C1 O2 1.215(5) . ?
C1 C6 1.502(6) . ?
O1 C2 1.219(5) . ?
F1 C20 1.339(6) . ?
C30 O5 1.225(5) . ?
C30 N2 1.385(6) . ?
C30 C31 1.492(6) . ?
C29 O6 1.440(5) . ?
C29 C32 1.509(6) . ?
C29 C23 1.516(6) . ?
C28 C27 1.388(6) . ?
C28 C23 1.391(6) . ?
C27 C26 1.378(7) . ?
C26 C25 1.392(7) . ?
C26 C22 1.488(7) . ?
C25 C24 1.376(6) . ?
C6 C3 1.535(6) . ?
C6 C5 1.561(6) . ?
F6 C22 1.354(7) . ?
C15 C16 1.390(6) . ?
C15 C21 1.400(6) . ?
C15 C7 1.520(6) . ?
C2 C3 1.486(6) . ?
N2 C35 1.396(5) . ?
N2 C36 1.456(5) . ?
F2 C20 1.337(6) . ?
C20 F3 1.335(6) . ?
C20 C18 1.498(6) . ?
C31 C34 1.549(6) . ?
C31 C32 1.558(6) . ?
C35 O4 1.221(5) . ?
C35 C34 1.484(6) . ?
C23 C24 1.390(6) . ?
C9 C10 1.389(6) . ?
C9 C14 1.396(6) . ?
C9 C8 1.509(6) . ?
C14 C13 1.385(6) . ?
C42 C41 1.390(6) . ?
C42 C37 1.392(6) . ?
C34 C33 1.566(6) . ?
C21 C19 1.389(6) . ?
C19 C18 1.383(7) . ?
C18 C17 1.393(6) . ?
C17 C16 1.387(6) . ?
C7 O3 1.438(5) . ?
C7 C4 1.513(6) . ?
C38 C39 1.383(6) . ?
C38 C37 1.392(6) . ?
C37 C36 1.505(6) . ?
C10 C11 1.381(6) . ?
C13 C12 1.393(7) . ?
C5 C4 1.552(6) . ?
F5 C22 1.339(5) . ?
C3 C4 1.569(5) . ?
C41 C40 1.384(7) . ?
C32 C33 1.551(6) . ?
C22 F4 1.338(6) . ?
C39 C40 1.382(7) . ?
C11 C12 1.377(7) . ?

loop_
_geom_angle_atom_site_label_1
_geom_angle_atom_site_label_2
_geom_angle_atom_site_label_3
_geom_angle
_geom_angle_site_symmetry_1
_geom_angle_site_symmetry_3
_geom_angle_publ_flag
C2 N1 C1 113.0(4) . . ?
C2 N1 C8 123.2(3) . . ?
C1 N1 C8 123.5(4) . . ?
O2 C1 N1 122.7(4) . . ?
O2 C1 C6 129.4(4) . . ?
N1 C1 C6 107.7(3) . . ?
O5 C30 N2 123.0(4) . . ?
O5 C30 C31 128.8(4) . . ?
N2 C30 C31 108.1(4) . . ?
O6 C29 C32 110.0(3) . . ?
O6 C29 C23 110.0(3) . . ?
C32 C29 C23 115.5(4) . . ?
C27 C28 C23 120.5(5) . . ?
C26 C27 C28 120.2(5) . . ?
C27 C26 C25 120.1(4) . . ?
C27 C26 C22 118.9(5) . . ?
C25 C26 C22 120.9(5) . . ?
C24 C25 C26 119.1(5) . . ?
C1 C6 C3 104.7(3) . . ?
C1 C6 C5 113.7(4) . . ?
C3 C6 C5 90.5(3) . . ?
C16 C15 C21 118.5(4) . . ?
C16 C15 C7 123.6(4) . . ?
C21 C15 C7 117.9(4) . . ?
O1 C2 N1 122.9(4) . . ?
O1 C2 C3 129.1(4) . . ?
N1 C2 C3 107.9(4) . . ?
C30 N2 C35 112.7(4) . . ?
C30 N2 C36 123.6(3) . . ?
C35 N2 C36 123.6(4) . . ?
F3 C20 F2 106.8(4) . . ?
F3 C20 F1 106.3(4) . . ?
F2 C20 F1 105.5(4) . . ?
F3 C20 C18 113.1(4) . . ?
F2 C20 C18 112.2(4) . . ?
F1 C20 C18 112.4(4) . . ?
C30 C31 C34 105.4(4) . . ?
C30 C31 C32 111.7(3) . . ?
C34 C31 C32 90.3(3) . . ?
O4 C35 N2 122.8(4) . . ?
O4 C35 C34 128.2(4) . . ?
N2 C35 C34 108.9(4) . . ?
C24 C23 C28 118.2(4) . . ?
C24 C23 C29 118.9(4) . . ?
C28 C23 C29 123.0(4) . . ?
C10 C9 C14 119.3(4) . . ?
C10 C9 C8 118.1(4) . . ?
C14 C9 C8 122.5(4) . . ?
C13 C14 C9 119.6(5) . . ?
C41 C42 C37 120.3(4) . . ?
C35 C34 C31 104.4(3) . . ?
C35 C34 C33 114.3(4) . . ?
C31 C34 C33 89.6(3) . . ?
C19 C21 C15 120.6(4) . . ?
C18 C19 C21 119.9(4) . . ?
C19 C18 C17 120.4(4) . . ?
C19 C18 C20 119.2(4) . . ?
C17 C18 C20 120.5(4) . . ?
C16 C17 C18 119.3(4) . . ?
C17 C16 C15 121.3(4) . . ?
N1 C8 C9 115.6(3) . . ?
O3 C7 C4 110.1(3) . . ?
O3 C7 C15 110.5(3) . . ?
C4 C7 C15 114.5(4) . . ?
C39 C38 C37 120.7(4) . . ?
C42 C37 C38 118.8(4) . . ?
C42 C37 C36 122.5(4) . . ?
C38 C37 C36 118.7(4) . . ?
C11 C10 C9 120.6(4) . . ?
C14 C13 C12 120.6(5) . . ?
C4 C5 C6 89.6(3) . . ?
C2 C3 C6 106.1(3) . . ?
C2 C3 C4 110.8(3) . . ?
C6 C3 C4 89.9(3) . . ?
C40 C41 C42 120.3(4) . . ?
C25 C24 C23 121.9(5) . . ?
C29 C32 C33 117.3(3) . . ?
C29 C32 C31 114.8(4) . . ?
C33 C32 C31 89.8(3) . . ?
F4 C22 F5 106.7(4) . . ?
F4 C22 F6 105.3(4) . . ?
F5 C22 F6 104.7(4) . . ?
F4 C22 C26 114.0(5) . . ?
F5 C22 C26 113.2(4) . . ?
F6 C22 C26 112.2(4) . . ?
N2 C36 C37 115.7(3) . . ?
C32 C33 C34 89.9(3) . . ?
C40 C39 C38 120.3(4) . . ?
C12 C11 C10 120.4(5) . . ?
C7 C4 C5 117.6(3) . . ?
C7 C4 C3 114.2(4) . . ?
C5 C4 C3 89.6(3) . . ?
C11 C12 C13 119.5(4) . . ?
C39 C40 C41 119.6(4) . . ?

loop_
_geom_torsion_atom_site_label_1
_geom_torsion_atom_site_label_2
_geom_torsion_atom_site_label_3
_geom_torsion_atom_site_label_4
_geom_torsion
_geom_torsion_site_symmetry_1
_geom_torsion_site_symmetry_2
_geom_torsion_site_symmetry_3
_geom_torsion_site_symmetry_4
_geom_torsion_publ_flag
C2 N1 C1 O2 -176.4(4) . . . . ?
C8 N1 C1 O2 9.1(6) . . . . ?
C2 N1 C1 C6 6.4(4) . . . . ?
C8 N1 C1 C6 -168.1(3) . . . . ?
C23 C28 C27 C26 -1.5(7) . . . . ?
C28 C27 C26 C25 1.3(7) . . . . ?
C28 C27 C26 C22 179.0(4) . . . . ?
C27 C26 C25 C24 -0.8(7) . . . . ?
C22 C26 C25 C24 -178.4(4) . . . . ?
O2 C1 C6 C3 -179.4(4) . . . . ?
N1 C1 C6 C3 -2.4(4) . . . . ?
O2 C1 C6 C5 -82.1(5) . . . . ?
N1 C1 C6 C5 94.8(4) . . . . ?
C1 N1 C2 O1 176.2(4) . . . . ?
C8 N1 C2 O1 -9.3(6) . . . . ?
C1 N1 C2 C3 -7.7(4) . . . . ?
C8 N1 C2 C3 166.8(3) . . . . ?
O5 C30 N2 C35 176.5(4) . . . . ?
C31 C30 N2 C35 -7.1(4) . . . . ?
O5 C30 N2 C36 -6.9(6) . . . . ?
C31 C30 N2 C36 169.5(4) . . . . ?
O5 C30 C31 C34 -178.5(4) . . . . ?
N2 C30 C31 C34 5.4(4) . . . . ?
O5 C30 C31 C32 84.9(5) . . . . ?
N2 C30 C31 C32 -91.2(4) . . . . ?
C30 N2 C35 O4 -176.5(4) . . . . ?
C36 N2 C35 O4 6.9(6) . . . . ?
C30 N2 C35 C34 5.8(4) . . . . ?
C36 N2 C35 C34 -170.8(4) . . . . ?
C27 C28 C23 C24 1.2(7) . . . . ?
C27 C28 C23 C29 -176.8(4) . . . . ?
O6 C29 C23 C24 -69.4(5) . . . . ?
C32 C29 C23 C24 165.4(4) . . . . ?
O6 C29 C23 C28 108.5(5) . . . . ?
C32 C29 C23 C28 -16.7(6) . . . . ?
C10 C9 C14 C13 0.3(6) . . . . ?
C8 C9 C14 C13 -178.1(4) . . . . ?
O4 C35 C34 C31 -179.6(4) . . . . ?
N2 C35 C34 C31 -2.0(4) . . . . ?
O4 C35 C34 C33 -83.4(5) . . . . ?
N2 C35 C34 C33 94.2(4) . . . . ?
C30 C31 C34 C35 -2.0(4) . . . . ?
C32 C31 C34 C35 110.6(3) . . . . ?
C30 C31 C34 C33 -117.0(3) . . . . ?
C32 C31 C34 C33 -4.4(3) . . . . ?
C16 C15 C21 C19 1.3(6) . . . . ?
C7 C15 C21 C19 179.9(4) . . . . ?
C15 C21 C19 C18 -1.0(6) . . . . ?
C21 C19 C18 C17 -0.2(6) . . . . ?
C21 C19 C18 C20 -178.9(4) . . . . ?
F3 C20 C18 C19 -161.3(4) . . . . ?
F2 C20 C18 C19 77.9(6) . . . . ?
F1 C20 C18 C19 -40.9(6) . . . . ?
F3 C20 C18 C17 20.1(6) . . . . ?
F2 C20 C18 C17 -100.8(5) . . . . ?
F1 C20 C18 C17 140.4(4) . . . . ?
C19 C18 C17 C16 0.9(7) . . . . ?
C20 C18 C17 C16 179.6(4) . . . . ?
C18 C17 C16 C15 -0.5(7) . . . . ?
C21 C15 C16 C17 -0.6(6) . . . . ?
C7 C15 C16 C17 -179.0(4) . . . . ?
C2 N1 C8 C9 98.1(4) . . . . ?
C1 N1 C8 C9 -87.9(5) . . . . ?
C10 C9 C8 N1 156.2(4) . . . . ?
C14 C9 C8 N1 -25.3(6) . . . . ?
C16 C15 C7 O3 111.4(5) . . . . ?
C21 C15 C7 O3 -67.0(5) . . . . ?
C16 C15 C7 C4 -13.6(6) . . . . ?
C21 C15 C7 C4 168.0(4) . . . . ?
C41 C42 C37 C38 -0.1(6) . . . . ?
C41 C42 C37 C36 -178.9(4) . . . . ?
C39 C38 C37 C42 0.5(6) . . . . ?
C39 C38 C37 C36 179.4(4) . . . . ?
C14 C9 C10 C11 -0.5(6) . . . . ?
C8 C9 C10 C11 178.0(4) . . . . ?
C9 C14 C13 C12 0.2(7) . . . . ?
C1 C6 C5 C4 -101.3(4) . . . . ?
C3 C6 C5 C4 5.0(3) . . . . ?
O1 C2 C3 C6 -178.5(4) . . . . ?
N1 C2 C3 C6 5.7(4) . . . . ?
O1 C2 C3 C4 85.3(5) . . . . ?
N1 C2 C3 C4 -90.4(4) . . . . ?
C1 C6 C3 C2 -2.0(4) . . . . ?
C5 C6 C3 C2 -116.7(3) . . . . ?
C1 C6 C3 C4 109.7(3) . . . . ?
C5 C6 C3 C4 -5.0(3) . . . . ?
C37 C42 C41 C40 0.1(7) . . . . ?
C26 C25 C24 C23 0.5(7) . . . . ?
C28 C23 C24 C25 -0.7(7) . . . . ?
C29 C23 C24 C25 177.4(4) . . . . ?
O6 C29 C32 C33 165.0(3) . . . . ?
C23 C29 C32 C33 -69.7(5) . . . . ?
O6 C29 C32 C31 61.4(4) . . . . ?
C23 C29 C32 C31 -173.3(3) . . . . ?
C30 C31 C32 C29 -128.5(4) . . . . ?
C34 C31 C32 C29 124.7(4) . . . . ?
C30 C31 C32 C33 111.2(4) . . . . ?
C34 C31 C32 C33 4.4(3) . . . . ?
C27 C26 C22 F4 167.3(4) . . . . ?
C25 C26 C22 F4 -15.0(7) . . . . ?
C27 C26 C22 F5 -70.5(7) . . . . ?
C25 C26 C22 F5 107.2(6) . . . . ?
C27 C26 C22 F6 47.7(6) . . . . ?
C25 C26 C22 F6 -134.6(5) . . . . ?
C30 N2 C36 C37 95.3(5) . . . . ?
C35 N2 C36 C37 -88.5(5) . . . . ?
C42 C37 C36 N2 -22.0(6) . . . . ?
C38 C37 C36 N2 159.1(4) . . . . ?
C29 C32 C33 C34 -122.5(4) . . . . ?
C31 C32 C33 C34 -4.4(3) . . . . ?
C35 C34 C33 C32 -101.2(4) . . . . ?
C31 C34 C33 C32 4.4(3) . . . . ?
C37 C38 C39 C40 -0.9(7) . . . . ?
C9 C10 C11 C12 0.2(7) . . . . ?
O3 C7 C4 C5 163.0(3) . . . . ?
C15 C7 C4 C5 -71.8(5) . . . . ?
O3 C7 C4 C3 60.0(4) . . . . ?
C15 C7 C4 C3 -174.8(3) . . . . ?
C6 C5 C4 C7 -122.2(4) . . . . ?
C6 C5 C4 C3 -4.9(3) . . . . ?
C2 C3 C4 C7 -127.5(4) . . . . ?
C6 C3 C4 C7 125.3(4) . . . . ?
C2 C3 C4 C5 112.2(4) . . . . ?
C6 C3 C4 C5 5.0(3) . . . . ?
C10 C11 C12 C13 0.3(7) . . . . ?
C14 C13 C12 C11 -0.5(7) . . . . ?
C38 C39 C40 C41 0.9(7) . . . . ?
C42 C41 C40 C39 -0.5(7) . . . . ?

_refine_diff_density_max         0.304
_refine_diff_density_min         -0.282
_refine_diff_density_rms         0.055

_shelx_res_file                  
;
TITL 20240429cyl-090-38-32246_auto_a.res in C2
    t.res
    created by SHELXL-2018/3 at 18:17:31 on 28-Apr-2024
REM Old TITL 20240429CYL-090-38-32246_auto in C2/m
REM SHELXT solution in C2: R1 0.106, Rweak 0.030, Alpha 0.003
REM <I/s> 0.000 for 0 systematic absences, Orientation as input
REM Flack x = 0.042 ( 0.084 ) from 876 Parsons' quotients
REM Formula found by SHELXT: C42 N29 O44
CELL 1.54184 20.1984 6.0121 29.4619 90 92.317 90
ZERR 8 0.0005 0.0005 0.001 0 0.003 0
LATT -7
SYMM -X,+Y,-Z
SFAC C H N O F
UNIT 168 144 8 24 24
LIST 4
acta
size 0.20 0.18 0.15
conf
L.S. 4
PLAN  5
TEMP -173
BOND
omit 16   0   1
omit -5  -5   3
fmap 2
WGHT    0.016100    9.836693
FVAR       0.21758
N1    3   -0.137010    0.572641   -0.013490    11.00000    0.01680    0.01271 =
         0.02912    0.00012    0.00110   -0.00267
C1    1   -0.180209    0.631526    0.020667    11.00000    0.01944    0.01549 =
         0.02958   -0.00406   -0.00101   -0.00120
H1    2    0.002133    0.044465    0.058233    11.00000    0.07507
O1    4   -0.074640    0.275336   -0.035077    11.00000    0.02041    0.02351 =
         0.03327   -0.00465    0.00376    0.00095
F1    5    0.107270    0.255182    0.295587    11.00000    0.04297    0.05121 =
         0.02659    0.00546    0.00164    0.00301
C30   1    0.612053    0.476067    0.510565    11.00000    0.01212    0.02477 =
         0.03040   -0.00178   -0.00337    0.00642
C29   1    0.554389    0.256611    0.398528    11.00000    0.02152    0.01826 =
         0.03005   -0.00096    0.00472    0.00107
AFIX  13
H29   2    0.594676    0.185824    0.386161    11.00000   -1.20000
AFIX   0
C28   1    0.475971    0.518134    0.354078    11.00000    0.02840    0.02784 =
         0.03009   -0.00415   -0.00052    0.00624
AFIX  43
H28   2    0.483731    0.629940    0.376450    11.00000   -1.20000
AFIX   0
C27   1    0.432089    0.558760    0.317535    11.00000    0.02421    0.03616 =
         0.03291   -0.00188    0.00145    0.00703
AFIX  43
H27   2    0.409183    0.696608    0.315399    11.00000   -1.20000
AFIX   0
C26   1    0.421677    0.399580    0.284350    11.00000    0.02620    0.04643 =
         0.02698    0.00341    0.00253   -0.00096
C25   1    0.454118    0.195722    0.287822    11.00000    0.02607    0.03711 =
         0.03450   -0.00550   -0.00220    0.00099
AFIX  43
H25   2    0.446697    0.084758    0.265229    11.00000   -1.20000
AFIX   0
C6    1   -0.177356    0.450690    0.055861    11.00000    0.01827    0.01223 =
         0.03106   -0.00207    0.00254    0.00019
AFIX  13
H6    2   -0.221397    0.391876    0.064535    11.00000   -1.20000
AFIX   0
O6    4    0.523660    0.092461    0.426403    11.00000    0.02520    0.01952 =
         0.03707    0.00010    0.00261   -0.00123
F6    5    0.382784    0.649701    0.227592    11.00000    0.03102    0.05478 =
         0.04401    0.01655   -0.00186    0.00119
C15   1   -0.005251    0.206063    0.143312    11.00000    0.01560    0.02346 =
         0.02978    0.00195    0.00317    0.00023
C2    1   -0.110546    0.360906   -0.007733    11.00000    0.02187    0.01809 =
         0.02718   -0.00430   -0.00254    0.00226
H2    2    0.497187    0.153611    0.443368    11.00000    0.06149
N2    3    0.638665    0.686926    0.516426    11.00000    0.02274    0.01867 =
         0.02691   -0.00022    0.00221    0.00024
O2    4   -0.210682    0.805782    0.020319    11.00000    0.02257    0.01203 =
         0.04146   -0.00187    0.00208    0.00268
F2    5    0.188021    0.255087    0.251232    11.00000    0.02468    0.08618 =
         0.04108   -0.01086   -0.00514    0.00810
C20   1    0.128089    0.342732    0.256869    11.00000    0.03420    0.04157 =
         0.02885   -0.00107    0.00183    0.00375
C31   1    0.631028    0.391669    0.465279    11.00000    0.02269    0.01816 =
         0.02755    0.00097    0.00029    0.00059
AFIX  13
H31   2    0.647871    0.235301    0.464874    11.00000   -1.20000
AFIX   0
C35   1    0.680720    0.745912    0.481948    11.00000    0.01692    0.01985 =
         0.02857    0.00253   -0.00001    0.00757
C23   1    0.508678    0.315048    0.358208    11.00000    0.01851    0.02933 =
         0.02912   -0.00136    0.00448   -0.00039
C9    1   -0.162162    0.732058   -0.090927    11.00000    0.01852    0.01613 =
         0.03026   -0.00237    0.00492   -0.00180
C14   1   -0.202594    0.553552   -0.104396    11.00000    0.02477    0.02495 =
         0.03280   -0.00089   -0.00013    0.00102
AFIX  43
H14   2   -0.203525    0.422581   -0.086393    11.00000   -1.20000
AFIX   0
C42   1    0.708798    0.651086    0.604933    11.00000    0.02735    0.01812 =
         0.03471   -0.00008    0.00500    0.00050
AFIX  43
H42   2    0.708827    0.525878    0.585263    11.00000   -1.20000
AFIX   0
C34   1    0.678298    0.569633    0.446651    11.00000    0.01866    0.01864 =
         0.03201    0.00012    0.00288    0.00117
AFIX  13
H34   2    0.722414    0.512587    0.437711    11.00000   -1.20000
AFIX   0
C21   1    0.009617    0.043043    0.176112    11.00000    0.02548    0.01397 =
         0.03644    0.00622    0.00564    0.00028
AFIX  43
H21   2   -0.009667   -0.100573    0.173060    11.00000   -1.20000
AFIX   0
C19   1    0.052269    0.089266    0.213051    11.00000    0.02589    0.02990 =
         0.03074    0.00794   -0.00127    0.00595
AFIX  43
H19   2    0.061541   -0.021642    0.235380    11.00000   -1.20000
AFIX   0
C18   1    0.081224    0.297064    0.217273    11.00000    0.02005    0.02396 =
         0.02980   -0.00111    0.00235   -0.00027
C17   1    0.067994    0.460237    0.184585    11.00000    0.02962    0.02247 =
         0.03007    0.00008   -0.00140   -0.00213
AFIX  43
H17   2    0.088402    0.602251    0.187269    11.00000   -1.20000
AFIX   0
C16   1    0.024739    0.413330    0.148087    11.00000    0.02480    0.02046 =
         0.03118    0.00638    0.00084   -0.00109
AFIX  43
H16   2    0.015423    0.524979    0.125921    11.00000   -1.20000
AFIX   0
C8    1   -0.117130    0.724798   -0.048801    11.00000    0.02159    0.01132 =
         0.03316    0.00104    0.00420    0.00058
AFIX  23
H8A   2   -0.072134    0.682856   -0.057843    11.00000   -1.20000
H8B   2   -0.114310    0.876460   -0.035778    11.00000   -1.20000
AFIX   0
C7    1   -0.052203    0.143930    0.103713    11.00000    0.01918    0.01706 =
         0.02920    0.00034    0.00103   -0.00155
AFIX  13
H7    2   -0.091907    0.072723    0.116797    11.00000   -1.20000
AFIX   0
C38   1    0.668507    1.012932    0.623866    11.00000    0.02664    0.01916 =
         0.03935   -0.00241    0.00797   -0.00045
AFIX  43
H38   2    0.640480    1.136633    0.617262    11.00000   -1.20000
AFIX   0
C37   1    0.667760    0.831459    0.594515    11.00000    0.02151    0.01931 =
         0.03116    0.00198    0.00819   -0.00801
C10   1   -0.161727    0.922557   -0.117579    11.00000    0.02153    0.02250 =
         0.03472   -0.00112    0.00507   -0.00472
AFIX  43
H10   2   -0.134582    1.044973   -0.108464    11.00000   -1.20000
AFIX   0
C13   1   -0.241331    0.568558   -0.144157    11.00000    0.02692    0.03497 =
         0.04079   -0.00928   -0.00125   -0.00592
AFIX  43
H13   2   -0.268950    0.447400   -0.153321    11.00000   -1.20000
AFIX   0
C5    1   -0.127465    0.498693    0.096517    11.00000    0.02456    0.01720 =
         0.03117   -0.00199   -0.00074    0.00415
AFIX  23
H5A   2   -0.112415    0.655292    0.098223    11.00000   -1.20000
H5B   2   -0.143042    0.447666    0.126200    11.00000   -1.20000
AFIX   0
O5    4    0.576411    0.388867    0.538136    11.00000    0.02619    0.01989 =
         0.03305    0.00324    0.00471   -0.00389
F5    5    0.310433    0.447533    0.258429    11.00000    0.02126    0.07988 =
         0.04823    0.02038   -0.00122   -0.00510
C3    1   -0.130088    0.276317    0.037205    11.00000    0.01789    0.01133 =
         0.03174   -0.00037   -0.00050   -0.00051
AFIX  13
H3    2   -0.146244    0.119134    0.037630    11.00000   -1.20000
AFIX   0
O3    4   -0.022243   -0.019352    0.075356    11.00000    0.02417    0.01485 =
         0.03854   -0.00102    0.00380   -0.00083
F3    5    0.137092    0.559491    0.264750    11.00000    0.06660    0.04057 =
         0.04530   -0.00137   -0.02329   -0.01447
C41   1    0.749751    0.653383    0.644005    11.00000    0.02836    0.02478 =
         0.03924   -0.00044   -0.00162    0.00510
AFIX  43
H41   2    0.777684    0.529796    0.650908    11.00000   -1.20000
AFIX   0
C24   1    0.497094    0.156953    0.324411    11.00000    0.02881    0.02747 =
         0.03267   -0.00418    0.00113    0.00114
AFIX  43
H24   2    0.519474    0.018160    0.326624    11.00000   -1.20000
AFIX   0
C32   1    0.577915    0.450665    0.427370    11.00000    0.01833    0.01887 =
         0.02745    0.00027    0.00150    0.00218
AFIX  13
H32   2    0.539708    0.531831    0.440194    11.00000   -1.20000
AFIX   0
C22   1    0.373491    0.446300    0.246018    11.00000    0.02347    0.05716 =
         0.03359    0.00595    0.00152   -0.00289
C36   1    0.621632    0.836061    0.553119    11.00000    0.02425    0.01722 =
         0.03145    0.00085    0.00458    0.00362
AFIX  23
H36A  2    0.576508    0.798279    0.562557    11.00000   -1.20000
H36B  2    0.620152    0.989895    0.541134    11.00000   -1.20000
AFIX   0
C33   1    0.627283    0.614745    0.406236    11.00000    0.02367    0.02494 =
         0.02687    0.00443   -0.00014   -0.00176
AFIX  23
H33A  2    0.611130    0.770155    0.404808    11.00000   -1.20000
H33B  2    0.642852    0.566110    0.376388    11.00000   -1.20000
AFIX   0
C39   1    0.709630    1.014967    0.662538    11.00000    0.02943    0.02968 =
         0.03518   -0.00649    0.00222   -0.00074
AFIX  43
H39   2    0.710130    1.140704    0.682078    11.00000   -1.20000
AFIX   0
C11   1   -0.200422    0.935515   -0.157218    11.00000    0.02551    0.03214 =
         0.03704    0.00500    0.00336   -0.00416
AFIX  43
H11   2   -0.199619    1.066556   -0.175206    11.00000   -1.20000
AFIX   0
C4    1   -0.076807    0.339104    0.075311    11.00000    0.01566    0.01848 =
         0.02718   -0.00194    0.00106   -0.00194
AFIX  13
H4    2   -0.039135    0.423285    0.062535    11.00000   -1.20000
AFIX   0
O4    4    0.711485    0.920683    0.482039    11.00000    0.02346    0.01965 =
         0.03727    0.00350    0.00070   -0.00392
F4    5    0.376696    0.303015    0.211439    11.00000    0.04662    0.06410 =
         0.04016   -0.00249   -0.01175   -0.00723
C12   1   -0.240152    0.759791   -0.170837    11.00000    0.02824    0.04950 =
         0.02828    0.00050   -0.00103    0.00340
AFIX  43
H12   2   -0.266551    0.768824   -0.198202    11.00000   -1.20000
AFIX   0
C40   1    0.750001    0.834972    0.672894    11.00000    0.03068    0.03286 =
         0.03223   -0.00076   -0.00522    0.00011
AFIX  43
H40   2    0.777779    0.835833    0.699695    11.00000   -1.20000
REM #####
REM #####
REM #####
REM #####
AFIX   0
HKLF 4


REM  20240429cyl-090-38-32246_auto_a.res in C2
REM wR2 = 0.113795, GooF = S = 1.13594, Restrained GooF = 1.13584 for all data
REM R1 = 0.055062 for 6264 Fo > 4sig(Fo) and 0.060110 for all 6698 data
REM 513 parameters refined using 1 restraints

END

WGHT      0.0167      9.5767

REM Highest difference peak  0.304,  deepest hole -0.282,  1-sigma level  0.055
Q1    1  -0.1986  0.7896  0.0596  11.00000  0.05    0.30
Q2    1  -0.2116  0.7975 -0.0146  11.00000  0.05    0.28
Q3    1   0.1454  0.5567  0.2993  11.00000  0.05    0.27
Q4    1   0.6904  0.6112  0.4740  11.00000  0.05    0.26
Q5    1   0.6601  0.4173  0.4972  11.00000  0.05    0.26
;
_shelx_res_checksum              60611
####################################################################### 
# 
# This file contains crystal structure data downloaded from the 
# Cambridge Structural Database (CSD) hosted by the Cambridge 
# Crystallographic Data Centre (CCDC).
# 
# Full information about CCDC data access policies and citation 
# guidelines are available at http://www.ccdc.cam.ac.uk/access/V1 
# 
# Audit and citation data items may have been added by the CCDC. 
# Please retain this information to preserve the provenance of 
# this file and to allow appropriate attribution of the data. 
# 
#######################################################################

data_t_CCDC1
_database_code_depnum_ccdc_archive 'CCDC 2373833'
loop_
_audit_author_name
_audit_author_address
'Lin Chuiyi'
;Shanghai Institute of Organic Chemistry, Chinese Academy of Sciences
China
;
_audit_update_record             
;
2024-07-26 deposited with the CCDC.	2025-07-31 downloaded from the CCDC.
;

_audit_creation_method           SHELXL-2018/3
_shelx_SHELXL_version_number     2018/3
_chemical_name_systematic        ?
_chemical_name_common            ?
_chemical_melting_point          ?
_chemical_formula_moiety         'C33 H27 N O4'
_chemical_formula_sum            'C33 H27 N O4'
_chemical_formula_weight         501.55

loop_
_atom_type_symbol
_atom_type_description
_atom_type_scat_dispersion_real
_atom_type_scat_dispersion_imag
_atom_type_scat_source
C C 0.0181 0.0091 'International Tables Vol C Tables 4.2.6.8 and 6.1.1.4'
H H 0.0000 0.0000 'International Tables Vol C Tables 4.2.6.8 and 6.1.1.4'
N N 0.0311 0.0180 'International Tables Vol C Tables 4.2.6.8 and 6.1.1.4'
O O 0.0492 0.0322 'International Tables Vol C Tables 4.2.6.8 and 6.1.1.4'

_space_group_crystal_system      orthorhombic
_space_group_IT_number           19
_space_group_name_H-M_alt        'P 21 21 21'
_space_group_name_Hall           'P 2ac 2ab'

_shelx_space_group_comment       
;
The symmetry employed for this shelxl refinement is uniquely defined
by the following loop, which should always be used as a source of
symmetry information in preference to the above space-group names.
They are only intended as comments.
;

loop_
_space_group_symop_operation_xyz
'x, y, z'
'-x+1/2, -y, z+1/2'
'x+1/2, -y+1/2, -z'
'-x, y+1/2, -z+1/2'

_cell_length_a                   10.5121(8)
_cell_length_b                   12.4941(6)
_cell_length_c                   20.0428(5)
_cell_angle_alpha                90
_cell_angle_beta                 90
_cell_angle_gamma                90
_cell_volume                     2632.4(3)
_cell_formula_units_Z            4
_cell_measurement_temperature    100(2)
_cell_measurement_reflns_used    17689
_cell_measurement_theta_min      2.2380
_cell_measurement_theta_max      75.0870

_exptl_crystal_description       block
_exptl_crystal_colour            colourless
_exptl_crystal_density_meas      ?
_exptl_crystal_density_method    ?
_exptl_crystal_density_diffrn    1.266
_exptl_crystal_F_000             1056
_exptl_transmission_factor_min   ?
_exptl_transmission_factor_max   ?
_exptl_crystal_size_max          0.180
_exptl_crystal_size_mid          0.160
_exptl_crystal_size_min          0.140
_exptl_absorpt_coefficient_mu    0.665
_shelx_estimated_absorpt_T_min   0.890
_shelx_estimated_absorpt_T_max   0.913
_exptl_absorpt_correction_type   multi-scan
_exptl_absorpt_correction_T_min  0.80995
_exptl_absorpt_correction_T_max  1.00000
_exptl_absorpt_process_details   
;
CrysAlisPro 1.171.43.112a (Rigaku Oxford Diffraction, 2024)
Empirical absorption correction using spherical harmonics,
implemented in SCALE3 ABSPACK scaling algorithm.
;
_exptl_absorpt_special_details   ?
_diffrn_ambient_temperature      100(2)
_diffrn_radiation_wavelength     1.54184
_diffrn_radiation_type           CuK\a
_diffrn_source                   ?
_diffrn_measurement_device_type  'ROD, Synergy Custom DW system, HyPix-Arc 150'
_diffrn_measurement_method       ?
_diffrn_detector_area_resol_mean ?
_diffrn_reflns_number            31952
_diffrn_reflns_av_unetI/netI     0.0202
_diffrn_reflns_av_R_equivalents  0.0246
_diffrn_reflns_limit_h_min       -9
_diffrn_reflns_limit_h_max       12
_diffrn_reflns_limit_k_min       -14
_diffrn_reflns_limit_k_max       15
_diffrn_reflns_limit_l_min       -24
_diffrn_reflns_limit_l_max       25
_diffrn_reflns_theta_min         4.170
_diffrn_reflns_theta_max         76.134
_diffrn_reflns_theta_full        67.684
_diffrn_measured_fraction_theta_max 0.989
_diffrn_measured_fraction_theta_full 1.000
_diffrn_reflns_Laue_measured_fraction_max 0.989
_diffrn_reflns_Laue_measured_fraction_full 1.000
_diffrn_reflns_point_group_measured_fraction_max 0.987
_diffrn_reflns_point_group_measured_fraction_full 1.000
_reflns_number_total             5443
_reflns_number_gt                5183
_reflns_threshold_expression     'I > 2\s(I)'
_reflns_Friedel_coverage         0.767
_reflns_Friedel_fraction_max     0.983
_reflns_Friedel_fraction_full    1.000

_reflns_special_details          
;
 Reflections were merged by SHELXL according to the crystal
 class for the calculation of statistics and refinement.
 
 _reflns_Friedel_fraction is defined as the number of unique
 Friedel pairs measured divided by the number that would be
 possible theoretically, ignoring centric projections and
 systematic absences.
;

_computing_data_collection       ?
_computing_cell_refinement       ?
_computing_data_reduction        ?
_computing_structure_solution    'SHELXT 2018/2 (Sheldrick, 2018)'
_computing_structure_refinement  'SHELXL-2018/3 (Sheldrick, 2018)'
_computing_molecular_graphics    ?
_computing_publication_material  ?
_refine_special_details          ?
_refine_ls_structure_factor_coef Fsqd
_refine_ls_matrix_type           full
_refine_ls_weighting_scheme      calc
_refine_ls_weighting_details     
'w=1/[\s^2^(Fo^2^)+(0.0386P)^2^+0.3097P] where P=(Fo^2^+2Fc^2^)/3'
_atom_sites_solution_primary     ?
_atom_sites_solution_secondary   ?
_atom_sites_solution_hydrogens   geom
_refine_ls_hydrogen_treatment    constr
_refine_ls_extinction_method     'SHELXL-2018/3 (Sheldrick 2018)'
_refine_ls_extinction_coef       0.00123(19)
_refine_ls_extinction_expression Fc^*^=kFc[1+0.001xFc^2^\l^3^/sin(2\q)]^-1/4^
_refine_ls_abs_structure_details 
;
 Flack x determined using 2180 quotients [(I+)-(I-)]/[(I+)+(I-)]
 (Parsons, Flack and Wagner, Acta Cryst. B69 (2013) 249-259).
;
_refine_ls_abs_structure_Flack   -0.18(5)
_chemical_absolute_configuration ad
_refine_ls_number_reflns         5443
_refine_ls_number_parameters     345
_refine_ls_number_restraints     0
_refine_ls_R_factor_all          0.0293
_refine_ls_R_factor_gt           0.0275
_refine_ls_wR_factor_ref         0.0702
_refine_ls_wR_factor_gt          0.0694
_refine_ls_goodness_of_fit_ref   1.029
_refine_ls_restrained_S_all      1.029
_refine_ls_shift/su_max          0.000
_refine_ls_shift/su_mean         0.000

loop_
_atom_site_label
_atom_site_type_symbol
_atom_site_fract_x
_atom_site_fract_y
_atom_site_fract_z
_atom_site_U_iso_or_equiv
_atom_site_adp_type
_atom_site_occupancy
_atom_site_site_symmetry_order
_atom_site_calc_flag
_atom_site_refinement_flags_posn
_atom_site_refinement_flags_adp
_atom_site_refinement_flags_occupancy
_atom_site_disorder_assembly
_atom_site_disorder_group
C16 C 0.14572(14) 0.38086(13) 0.23223(8) 0.0217(3) Uani 1 1 d . . . . .
C27 C 0.17157(13) 0.33907(13) 0.16864(8) 0.0223(3) Uani 1 1 d . . . . .
O1 O -0.23495(11) 0.45406(10) 0.26176(7) 0.0323(3) Uani 1 1 d . . . . .
N1 N 0.45446(12) 0.42409(12) 0.47128(7) 0.0254(3) Uani 1 1 d . . . . .
C1 C 0.55091(14) 0.35201(14) 0.45665(8) 0.0244(3) Uani 1 1 d . . . . .
C8 C 0.47732(16) 0.53242(14) 0.49490(9) 0.0291(4) Uani 1 1 d . . . . .
H8A H 0.565683 0.537566 0.511675 0.035 Uiso 1 1 calc R U . . .
H8B H 0.419324 0.547662 0.532640 0.035 Uiso 1 1 calc R U . . .
C7 C -0.12172(15) 0.43358(14) 0.25740(9) 0.0263(3) Uani 1 1 d . . . . .
H7 H -0.071517 0.474900 0.227576 0.032 Uiso 1 1 calc R U . . .
C6 C 0.49205(15) 0.25226(14) 0.42887(8) 0.0249(3) Uani 1 1 d . . . . .
H6 H 0.518139 0.184116 0.451172 0.030 Uiso 1 1 calc R U . . .
C32 C 0.13549(18) 0.06728(15) 0.08818(9) 0.0334(4) Uani 1 1 d . . . . .
H32 H 0.188779 0.011675 0.071929 0.040 Uiso 1 1 calc R U . . .
C24 C -0.05878(15) 0.34837(13) 0.29584(8) 0.0238(3) Uani 1 1 d . . . . .
C22 C -0.07464(16) 0.21153(15) 0.37936(8) 0.0302(4) Uani 1 1 d . . . . .
H22 H -0.122902 0.174013 0.411897 0.036 Uiso 1 1 calc R U . . .
C4 C 0.35127(14) 0.28300(14) 0.34973(8) 0.0231(3) Uani 1 1 d . . . . .
H4 H 0.340305 0.358578 0.334342 0.028 Uiso 1 1 calc R U . . .
O4 O 0.66354(10) 0.37057(11) 0.46453(6) 0.0313(3) Uani 1 1 d . . . . .
C20 C 0.12420(14) 0.23718(13) 0.32035(8) 0.0222(3) Uani 1 1 d . . . . .
C29 C -0.01939(15) 0.22855(14) 0.13737(8) 0.0260(3) Uani 1 1 d . . . . .
H29 H -0.073128 0.283089 0.154585 0.031 Uiso 1 1 calc R U . . .
C23 C -0.12928(15) 0.29389(14) 0.34383(8) 0.0278(4) Uani 1 1 d . . . . .
H23 H -0.215149 0.313547 0.352081 0.033 Uiso 1 1 calc R U . . .
C19 C 0.06906(14) 0.32063(13) 0.28310(7) 0.0212(3) Uani 1 1 d . . . . .
C18 C 0.27338(16) 0.53722(15) 0.20648(9) 0.0300(4) Uani 1 1 d . . . . .
H18 H 0.304755 0.605768 0.218720 0.036 Uiso 1 1 calc R U . . .
C17 C 0.19630(15) 0.48057(13) 0.25006(9) 0.0262(3) Uani 1 1 d . . . . .
H17 H 0.177474 0.509812 0.292682 0.031 Uiso 1 1 calc R U . . .
C5 C 0.49391(15) 0.25008(16) 0.35116(8) 0.0297(4) Uani 1 1 d . . . . .
H5A H 0.551373 0.304034 0.331148 0.036 Uiso 1 1 calc R U . . .
H5B H 0.510303 0.178189 0.332250 0.036 Uiso 1 1 calc R U . . .
C13 C 0.46697(18) 0.67263(19) 0.32619(10) 0.0420(5) Uani 1 1 d . . . . .
H13 H 0.483736 0.656414 0.280727 0.050 Uiso 1 1 calc R U . . .
C26 C 0.25441(15) 0.39538(14) 0.12644(8) 0.0276(4) Uani 1 1 d . . . . .
H26 H 0.276559 0.365680 0.084380 0.033 Uiso 1 1 calc R U . . .
C3 C 0.34719(14) 0.27470(14) 0.42804(8) 0.0233(3) Uani 1 1 d . . . . .
H3 H 0.292296 0.216371 0.446440 0.028 Uiso 1 1 calc R U . . .
O3 O 0.23644(11) 0.42984(11) 0.47512(6) 0.0341(3) Uani 1 1 d . . . . .
C14 C 0.48014(16) 0.59311(17) 0.37428(9) 0.0334(4) Uani 1 1 d . . . . .
H14 H 0.504715 0.522907 0.361425 0.040 Uiso 1 1 calc R U . . .
C10 C 0.42088(18) 0.71907(16) 0.45864(10) 0.0363(4) Uani 1 1 d . . . . .
H10 H 0.405509 0.735807 0.504164 0.044 Uiso 1 1 calc R U . . .
C33 C 0.18883(16) 0.15717(14) 0.11744(9) 0.0294(4) Uani 1 1 d . . . . .
H33 H 0.278757 0.163192 0.120284 0.035 Uiso 1 1 calc R U . . .
C15 C 0.26440(15) 0.20679(13) 0.31168(8) 0.0244(3) Uani 1 1 d . . . . .
H15 H 0.286433 0.209872 0.263177 0.029 Uiso 1 1 calc R U . . .
C25 C 0.30460(16) 0.49376(15) 0.14507(9) 0.0309(4) Uani 1 1 d . . . . .
H25 H 0.360131 0.531100 0.115799 0.037 Uiso 1 1 calc R U . . .
C28 C 0.11241(15) 0.23911(13) 0.14283(8) 0.0232(3) Uani 1 1 d . . . . .
C30 C -0.07286(16) 0.13935(14) 0.10712(9) 0.0303(4) Uani 1 1 d . . . . .
H30 H -0.162667 0.133673 0.103181 0.036 Uiso 1 1 calc R U . . .
C9 C 0.45744(15) 0.61604(15) 0.44108(8) 0.0279(4) Uani 1 1 d . . . . .
C12 C 0.4298(2) 0.77486(18) 0.34374(11) 0.0467(5) Uani 1 1 d . . . . .
H12 H 0.420354 0.828691 0.310637 0.056 Uiso 1 1 calc R U . . .
C31 C 0.00456(18) 0.05838(15) 0.08258(9) 0.0333(4) Uani 1 1 d . . . . .
H31 H -0.032066 -0.002828 0.062046 0.040 Uiso 1 1 calc R U . . .
C11 C 0.4065(2) 0.79794(18) 0.41036(12) 0.0478(5) Uani 1 1 d . . . . .
H11 H 0.380670 0.867923 0.423000 0.057 Uiso 1 1 calc R U . . .
C21 C 0.05142(15) 0.18336(14) 0.36749(8) 0.0266(3) Uani 1 1 d . . . . .
H21 H 0.088395 0.126286 0.392085 0.032 Uiso 1 1 calc R U . . .
C2 C 0.33253(14) 0.38221(14) 0.46074(8) 0.0254(3) Uani 1 1 d . . . . .
O2 O 0.28931(12) 0.10182(10) 0.33582(7) 0.0326(3) Uani 1 1 d . . . . .
H2 H 0.276924 0.057256 0.305120 0.049 Uiso 1 1 calc R U . . .

loop_
_atom_site_aniso_label
_atom_site_aniso_U_11
_atom_site_aniso_U_22
_atom_site_aniso_U_33
_atom_site_aniso_U_23
_atom_site_aniso_U_13
_atom_site_aniso_U_12
C16 0.0173(7) 0.0256(8) 0.0222(8) 0.0036(6) -0.0015(6) 0.0003(6)
C27 0.0176(7) 0.0273(8) 0.0219(8) 0.0014(6) -0.0024(6) -0.0008(6)
O1 0.0233(6) 0.0386(7) 0.0350(7) 0.0030(6) -0.0019(5) 0.0053(5)
N1 0.0237(7) 0.0334(8) 0.0190(6) -0.0008(6) 0.0002(5) 0.0013(5)
C1 0.0219(7) 0.0367(9) 0.0145(7) 0.0037(6) 0.0017(6) 0.0032(6)
C8 0.0319(9) 0.0344(9) 0.0211(8) -0.0039(7) -0.0024(6) 0.0005(7)
C7 0.0234(8) 0.0296(8) 0.0258(8) -0.0004(7) 0.0004(6) 0.0001(6)
C6 0.0224(8) 0.0333(9) 0.0191(7) -0.0010(6) -0.0007(6) 0.0057(6)
C32 0.0391(10) 0.0295(9) 0.0318(10) -0.0019(7) -0.0035(7) 0.0061(7)
C24 0.0209(7) 0.0285(8) 0.0221(7) -0.0020(6) -0.0015(6) -0.0012(6)
C22 0.0265(8) 0.0424(10) 0.0215(8) 0.0065(7) 0.0000(6) -0.0080(7)
C4 0.0198(7) 0.0320(8) 0.0173(7) -0.0009(6) 0.0013(5) 0.0021(6)
O4 0.0207(6) 0.0480(8) 0.0252(6) 0.0025(5) -0.0016(5) -0.0005(5)
C20 0.0225(7) 0.0266(8) 0.0174(7) -0.0019(6) -0.0022(6) -0.0014(6)
C29 0.0231(8) 0.0307(9) 0.0243(8) 0.0006(7) -0.0003(6) -0.0012(6)
C23 0.0197(7) 0.0402(10) 0.0235(8) -0.0004(7) -0.0005(6) -0.0025(6)
C19 0.0206(7) 0.0250(8) 0.0179(7) -0.0025(6) -0.0018(6) -0.0028(6)
C18 0.0274(8) 0.0303(9) 0.0324(9) 0.0022(7) -0.0038(7) -0.0077(7)
C17 0.0257(8) 0.0282(8) 0.0247(8) -0.0008(6) -0.0021(6) -0.0007(6)
C5 0.0214(8) 0.0468(11) 0.0208(8) -0.0049(7) -0.0001(6) 0.0047(7)
C13 0.0382(10) 0.0638(14) 0.0240(9) 0.0079(9) -0.0066(7) -0.0191(9)
C26 0.0245(8) 0.0352(9) 0.0232(8) 0.0017(7) 0.0014(6) -0.0017(7)
C3 0.0199(7) 0.0312(8) 0.0187(7) 0.0000(6) -0.0001(6) 0.0008(6)
O3 0.0238(6) 0.0496(8) 0.0291(6) -0.0092(6) 0.0001(5) 0.0100(5)
C14 0.0293(9) 0.0470(11) 0.0238(9) -0.0005(8) -0.0015(7) -0.0089(8)
C10 0.0424(10) 0.0375(10) 0.0291(9) 0.0005(8) -0.0014(8) -0.0056(8)
C33 0.0258(8) 0.0351(9) 0.0273(8) -0.0002(7) -0.0028(6) 0.0032(7)
C15 0.0238(8) 0.0303(9) 0.0191(7) -0.0001(6) -0.0018(6) 0.0045(6)
C25 0.0256(8) 0.0375(10) 0.0295(9) 0.0069(8) 0.0011(6) -0.0090(7)
C28 0.0231(8) 0.0284(8) 0.0181(7) 0.0020(6) -0.0018(6) -0.0007(6)
C30 0.0267(8) 0.0370(9) 0.0272(8) 0.0014(7) -0.0025(7) -0.0077(7)
C9 0.0239(8) 0.0369(10) 0.0229(8) 0.0008(7) -0.0031(6) -0.0067(7)
C12 0.0495(12) 0.0517(13) 0.0388(11) 0.0186(10) -0.0140(9) -0.0196(10)
C31 0.0404(10) 0.0297(9) 0.0296(9) 0.0001(8) -0.0058(7) -0.0071(7)
C11 0.0562(13) 0.0387(11) 0.0484(13) 0.0072(10) -0.0074(10) -0.0072(9)
C21 0.0277(8) 0.0305(9) 0.0216(8) 0.0041(6) -0.0058(6) -0.0027(7)
C2 0.0221(7) 0.0378(9) 0.0161(7) 0.0005(6) -0.0003(6) 0.0045(6)
O2 0.0385(7) 0.0281(6) 0.0312(7) -0.0027(5) -0.0092(5) 0.0081(5)

_geom_special_details            
;
 All esds (except the esd in the dihedral angle between two l.s. planes)
 are estimated using the full covariance matrix.  The cell esds are taken
 into account individually in the estimation of esds in distances, angles
 and torsion angles; correlations between esds in cell parameters are only
 used when they are defined by crystal symmetry.  An approximate (isotropic)
 treatment of cell esds is used for estimating esds involving l.s. planes.
;

loop_
_geom_bond_atom_site_label_1
_geom_bond_atom_site_label_2
_geom_bond_distance
_geom_bond_site_symmetry_2
_geom_bond_publ_flag
C16 C17 1.401(2) . ?
C16 C27 1.404(2) . ?
C16 C19 1.502(2) . ?
C27 C26 1.403(2) . ?
C27 C28 1.488(2) . ?
O1 C7 1.221(2) . ?
N1 C1 1.387(2) . ?
N1 C2 1.400(2) . ?
N1 C8 1.454(2) . ?
C1 O4 1.2167(19) . ?
C1 C6 1.499(2) . ?
C8 C9 1.516(2) . ?
C7 C24 1.471(2) . ?
C6 C3 1.548(2) . ?
C6 C5 1.558(2) . ?
C32 C31 1.385(3) . ?
C32 C33 1.386(3) . ?
C24 C23 1.392(2) . ?
C24 C19 1.411(2) . ?
C22 C23 1.377(2) . ?
C22 C21 1.392(2) . ?
C4 C15 1.524(2) . ?
C4 C5 1.555(2) . ?
C4 C3 1.574(2) . ?
C20 C21 1.389(2) . ?
C20 C19 1.407(2) . ?
C20 C15 1.532(2) . ?
C29 C30 1.388(2) . ?
C29 C28 1.396(2) . ?
C18 C25 1.385(3) . ?
C18 C17 1.386(2) . ?
C13 C12 1.381(3) . ?
C13 C14 1.391(3) . ?
C26 C25 1.389(2) . ?
C3 C2 1.502(2) . ?
O3 C2 1.2074(19) . ?
C14 C9 1.390(2) . ?
C10 C9 1.389(3) . ?
C10 C11 1.389(3) . ?
C33 C28 1.397(2) . ?
C15 O2 1.422(2) . ?
C30 C31 1.388(3) . ?
C12 C11 1.388(3) . ?

loop_
_geom_angle_atom_site_label_1
_geom_angle_atom_site_label_2
_geom_angle_atom_site_label_3
_geom_angle
_geom_angle_site_symmetry_1
_geom_angle_site_symmetry_3
_geom_angle_publ_flag
C17 C16 C27 119.26(14) . . ?
C17 C16 C19 118.44(14) . . ?
C27 C16 C19 122.27(14) . . ?
C26 C27 C16 118.75(15) . . ?
C26 C27 C28 118.08(15) . . ?
C16 C27 C28 123.14(14) . . ?
C1 N1 C2 113.23(14) . . ?
C1 N1 C8 123.52(14) . . ?
C2 N1 C8 123.24(14) . . ?
O4 C1 N1 124.06(17) . . ?
O4 C1 C6 127.47(15) . . ?
N1 C1 C6 108.45(13) . . ?
N1 C8 C9 112.77(14) . . ?
O1 C7 C24 123.56(16) . . ?
C1 C6 C3 105.03(13) . . ?
C1 C6 C5 112.39(15) . . ?
C3 C6 C5 90.28(12) . . ?
C31 C32 C33 120.09(17) . . ?
C23 C24 C19 120.79(15) . . ?
C23 C24 C7 118.44(14) . . ?
C19 C24 C7 120.75(14) . . ?
C23 C22 C21 119.86(15) . . ?
C15 C4 C5 114.95(14) . . ?
C15 C4 C3 116.21(13) . . ?
C5 C4 C3 89.46(11) . . ?
C21 C20 C19 119.51(14) . . ?
C21 C20 C15 119.14(14) . . ?
C19 C20 C15 121.32(14) . . ?
C30 C29 C28 120.81(16) . . ?
C22 C23 C24 120.05(15) . . ?
C20 C19 C24 118.57(14) . . ?
C20 C19 C16 120.69(14) . . ?
C24 C19 C16 120.72(14) . . ?
C25 C18 C17 119.91(17) . . ?
C18 C17 C16 121.02(16) . . ?
C4 C5 C6 90.10(12) . . ?
C12 C13 C14 120.80(19) . . ?
C25 C26 C27 121.16(16) . . ?
C2 C3 C6 104.95(13) . . ?
C2 C3 C4 112.27(14) . . ?
C6 C3 C4 89.75(11) . . ?
C9 C14 C13 120.21(19) . . ?
C9 C10 C11 120.74(19) . . ?
C32 C33 C28 121.02(15) . . ?
O2 C15 C4 107.19(12) . . ?
O2 C15 C20 111.54(13) . . ?
C4 C15 C20 111.40(13) . . ?
C18 C25 C26 119.73(16) . . ?
C29 C28 C33 118.21(15) . . ?
C29 C28 C27 121.42(15) . . ?
C33 C28 C27 120.08(14) . . ?
C29 C30 C31 120.17(16) . . ?
C10 C9 C14 118.86(17) . . ?
C10 C9 C8 119.78(15) . . ?
C14 C9 C8 121.30(17) . . ?
C13 C12 C11 119.15(19) . . ?
C32 C31 C30 119.68(17) . . ?
C12 C11 C10 120.2(2) . . ?
C20 C21 C22 121.21(16) . . ?
O3 C2 N1 123.06(16) . . ?
O3 C2 C3 129.10(16) . . ?
N1 C2 C3 107.82(13) . . ?

loop_
_geom_torsion_atom_site_label_1
_geom_torsion_atom_site_label_2
_geom_torsion_atom_site_label_3
_geom_torsion_atom_site_label_4
_geom_torsion
_geom_torsion_site_symmetry_1
_geom_torsion_site_symmetry_2
_geom_torsion_site_symmetry_3
_geom_torsion_site_symmetry_4
_geom_torsion_publ_flag
C17 C16 C27 C26 4.2(2) . . . . ?
C19 C16 C27 C26 -173.66(14) . . . . ?
C17 C16 C27 C28 -174.03(14) . . . . ?
C19 C16 C27 C28 8.1(2) . . . . ?
C2 N1 C1 O4 -177.28(15) . . . . ?
C8 N1 C1 O4 3.0(2) . . . . ?
C2 N1 C1 C6 4.08(18) . . . . ?
C8 N1 C1 C6 -175.67(14) . . . . ?
C1 N1 C8 C9 103.85(17) . . . . ?
C2 N1 C8 C9 -75.9(2) . . . . ?
O4 C1 C6 C3 -177.97(16) . . . . ?
N1 C1 C6 C3 0.61(17) . . . . ?
O4 C1 C6 C5 -81.3(2) . . . . ?
N1 C1 C6 C5 97.28(16) . . . . ?
O1 C7 C24 C23 -5.6(3) . . . . ?
O1 C7 C24 C19 172.78(16) . . . . ?
C21 C22 C23 C24 0.4(3) . . . . ?
C19 C24 C23 C22 -0.3(3) . . . . ?
C7 C24 C23 C22 178.06(15) . . . . ?
C21 C20 C19 C24 1.1(2) . . . . ?
C15 C20 C19 C24 -176.78(14) . . . . ?
C21 C20 C19 C16 179.46(15) . . . . ?
C15 C20 C19 C16 1.5(2) . . . . ?
C23 C24 C19 C20 -0.5(2) . . . . ?
C7 C24 C19 C20 -178.80(14) . . . . ?
C23 C24 C19 C16 -178.82(15) . . . . ?
C7 C24 C19 C16 2.9(2) . . . . ?
C17 C16 C19 C20 -99.45(18) . . . . ?
C27 C16 C19 C20 78.41(19) . . . . ?
C17 C16 C19 C24 78.84(19) . . . . ?
C27 C16 C19 C24 -103.30(18) . . . . ?
C25 C18 C17 C16 -2.0(3) . . . . ?
C27 C16 C17 C18 -1.4(2) . . . . ?
C19 C16 C17 C18 176.55(15) . . . . ?
C15 C4 C5 C6 -123.70(15) . . . . ?
C3 C4 C5 C6 -4.83(13) . . . . ?
C1 C6 C5 C4 -101.50(15) . . . . ?
C3 C6 C5 C4 4.91(14) . . . . ?
C16 C27 C26 C25 -3.8(2) . . . . ?
C28 C27 C26 C25 174.54(15) . . . . ?
C1 C6 C3 C2 -4.57(16) . . . . ?
C5 C6 C3 C2 -117.87(14) . . . . ?
C1 C6 C3 C4 108.45(13) . . . . ?
C5 C6 C3 C4 -4.85(13) . . . . ?
C15 C4 C3 C2 -131.31(14) . . . . ?
C5 C4 C3 C2 110.95(14) . . . . ?
C15 C4 C3 C6 122.61(15) . . . . ?
C5 C4 C3 C6 4.86(13) . . . . ?
C12 C13 C14 C9 -0.8(3) . . . . ?
C31 C32 C33 C28 1.2(3) . . . . ?
C5 C4 C15 O2 50.38(18) . . . . ?
C3 C4 C15 O2 -52.17(17) . . . . ?
C5 C4 C15 C20 172.66(13) . . . . ?
C3 C4 C15 C20 70.10(17) . . . . ?
C21 C20 C15 O2 21.7(2) . . . . ?
C19 C20 C15 O2 -160.42(14) . . . . ?
C21 C20 C15 C4 -98.08(18) . . . . ?
C19 C20 C15 C4 79.84(18) . . . . ?
C17 C18 C25 C26 2.5(3) . . . . ?
C27 C26 C25 C18 0.4(3) . . . . ?
C30 C29 C28 C33 -0.4(3) . . . . ?
C30 C29 C28 C27 173.52(15) . . . . ?
C32 C33 C28 C29 -0.6(3) . . . . ?
C32 C33 C28 C27 -174.65(16) . . . . ?
C26 C27 C28 C29 -119.50(18) . . . . ?
C16 C27 C28 C29 58.7(2) . . . . ?
C26 C27 C28 C33 54.3(2) . . . . ?
C16 C27 C28 C33 -127.43(17) . . . . ?
C28 C29 C30 C31 0.9(3) . . . . ?
C11 C10 C9 C14 0.3(3) . . . . ?
C11 C10 C9 C8 177.70(17) . . . . ?
C13 C14 C9 C10 0.4(2) . . . . ?
C13 C14 C9 C8 -176.96(16) . . . . ?
N1 C8 C9 C10 152.13(15) . . . . ?
N1 C8 C9 C14 -30.6(2) . . . . ?
C14 C13 C12 C11 0.5(3) . . . . ?
C33 C32 C31 C30 -0.7(3) . . . . ?
C29 C30 C31 C32 -0.3(3) . . . . ?
C13 C12 C11 C10 0.2(3) . . . . ?
C9 C10 C11 C12 -0.6(3) . . . . ?
C19 C20 C21 C22 -1.0(2) . . . . ?
C15 C20 C21 C22 176.95(15) . . . . ?
C23 C22 C21 C20 0.2(3) . . . . ?
C1 N1 C2 O3 174.54(16) . . . . ?
C8 N1 C2 O3 -5.7(2) . . . . ?
C1 N1 C2 C3 -7.14(18) . . . . ?
C8 N1 C2 C3 172.61(14) . . . . ?
C6 C3 C2 O3 -174.83(17) . . . . ?
C4 C3 C2 O3 89.2(2) . . . . ?
C6 C3 C2 N1 6.98(17) . . . . ?
C4 C3 C2 N1 -89.02(15) . . . . ?

_refine_diff_density_max         0.174
_refine_diff_density_min         -0.131
_refine_diff_density_rms         0.028

_shelx_res_file                  
;
TITL 20240517CYL-09098_auto in P212121 #19
    t.res
    created by SHELXL-2018/3 at 16:49:41 on 17-May-2024
CELL 1.54184 10.51208 12.49411 20.04282 90 90 90
ZERR 4 0.00082 0.0006 0.00051 0 0 0
LATT -1
SYMM 0.5-X,-Y,0.5+Z
SYMM 0.5+X,0.5-Y,-Z
SYMM -X,0.5+Y,0.5-Z
SFAC C H N O
UNIT 132 108 4 16
LIST 4
acta
size 0.18 0.16 0.14
conf
L.S. 4
PLAN  1
TEMP -173
BOND
fmap 2
WGHT    0.038600    0.309700
EXTI    0.001227
FVAR       0.55948
C16   1    0.145718    0.380855    0.232230    11.00000    0.01726    0.02560 =
         0.02222    0.00359   -0.00148    0.00032
C27   1    0.171571    0.339074    0.168638    11.00000    0.01761    0.02731 =
         0.02192    0.00144   -0.00240   -0.00083
O1    4   -0.234948    0.454064    0.261765    11.00000    0.02327    0.03856 =
         0.03504    0.00297   -0.00189    0.00527
N1    3    0.454457    0.424087    0.471276    11.00000    0.02368    0.03344 =
         0.01901   -0.00081    0.00020    0.00125
C1    1    0.550907    0.352012    0.456655    11.00000    0.02187    0.03669 =
         0.01453    0.00366    0.00167    0.00324
C8    1    0.477315    0.532418    0.494899    11.00000    0.03188    0.03438 =
         0.02114   -0.00386   -0.00237    0.00047
AFIX  23
H8A   2    0.565683    0.537566    0.511675    11.00000   -1.20000
H8B   2    0.419324    0.547662    0.532640    11.00000   -1.20000
AFIX   0
C7    1   -0.121725    0.433579    0.257404    11.00000    0.02338    0.02962 =
         0.02583   -0.00043    0.00042    0.00006
AFIX  43
H7    2   -0.071517    0.474900    0.227576    11.00000   -1.20000
AFIX   0
C6    1    0.492048    0.252261    0.428866    11.00000    0.02239    0.03327 =
         0.01914   -0.00099   -0.00069    0.00571
AFIX  13
H6    2    0.518139    0.184116    0.451172    11.00000   -1.20000
AFIX   0
C32   1    0.135494    0.067283    0.088177    11.00000    0.03906    0.02950 =
         0.03176   -0.00194   -0.00352    0.00612
AFIX  43
H32   2    0.188779    0.011675    0.071929    11.00000   -1.20000
AFIX   0
C24   1   -0.058783    0.348369    0.295835    11.00000    0.02094    0.02848 =
         0.02212   -0.00201   -0.00154   -0.00119
C22   1   -0.074641    0.211531    0.379356    11.00000    0.02648    0.04245 =
         0.02153    0.00653   -0.00005   -0.00795
AFIX  43
H22   2   -0.122902    0.174013    0.411897    11.00000   -1.20000
AFIX   0
C4    1    0.351273    0.283001    0.349725    11.00000    0.01983    0.03204 =
         0.01730   -0.00086    0.00132    0.00208
AFIX  13
H4    2    0.340305    0.358578    0.334342    11.00000   -1.20000
AFIX   0
O4    4    0.663535    0.370572    0.464526    11.00000    0.02066    0.04802 =
         0.02524    0.00246   -0.00158   -0.00048
C20   1    0.124196    0.237181    0.320345    11.00000    0.02247    0.02662 =
         0.01739   -0.00188   -0.00223   -0.00139
C29   1   -0.019388    0.228547    0.137375    11.00000    0.02313    0.03072 =
         0.02429    0.00064   -0.00025   -0.00120
AFIX  43
H29   2   -0.073128    0.283089    0.154585    11.00000   -1.20000
AFIX   0
C23   1   -0.129279    0.293886    0.343833    11.00000    0.01971    0.04021 =
         0.02352   -0.00039   -0.00053   -0.00246
AFIX  43
H23   2   -0.215149    0.313547    0.352081    11.00000   -1.20000
AFIX   0
C19   1    0.069055    0.320627    0.283095    11.00000    0.02063    0.02499 =
         0.01792   -0.00246   -0.00175   -0.00277
C18   1    0.273379    0.537219    0.206481    11.00000    0.02743    0.03028 =
         0.03236    0.00219   -0.00383   -0.00766
AFIX  43
H18   2    0.304755    0.605768    0.218720    11.00000   -1.20000
AFIX   0
C17   1    0.196304    0.480573    0.250057    11.00000    0.02570    0.02825 =
         0.02471   -0.00082   -0.00208   -0.00071
AFIX  43
H17   2    0.177474    0.509812    0.292682    11.00000   -1.20000
AFIX   0
C5    1    0.493911    0.250080    0.351156    11.00000    0.02138    0.04679 =
         0.02084   -0.00492   -0.00011    0.00470
AFIX  23
H5A   2    0.551373    0.304034    0.331148    11.00000   -1.20000
H5B   2    0.510303    0.178189    0.332250    11.00000   -1.20000
AFIX   0
C13   1    0.466973    0.672626    0.326193    11.00000    0.03817    0.06377 =
         0.02396    0.00789   -0.00657   -0.01908
AFIX  43
H13   2    0.483736    0.656414    0.280727    11.00000   -1.20000
AFIX   0
C26   1    0.254411    0.395379    0.126439    11.00000    0.02447    0.03523 =
         0.02322    0.00173    0.00137   -0.00174
AFIX  43
H26   2    0.276559    0.365680    0.084380    11.00000   -1.20000
AFIX   0
C3    1    0.347186    0.274700    0.428043    11.00000    0.01993    0.03121 =
         0.01867    0.00002   -0.00013    0.00078
AFIX  13
H3    2    0.292296    0.216371    0.446440    11.00000   -1.20000
AFIX   0
O3    4    0.236437    0.429843    0.475122    11.00000    0.02380    0.04957 =
         0.02906   -0.00923    0.00014    0.01001
C14   1    0.480136    0.593108    0.374285    11.00000    0.02930    0.04702 =
         0.02383   -0.00052   -0.00146   -0.00889
AFIX  43
H14   2    0.504715    0.522907    0.361425    11.00000   -1.20000
AFIX   0
C10   1    0.420878    0.719074    0.458636    11.00000    0.04243    0.03752 =
         0.02907    0.00047   -0.00140   -0.00562
AFIX  43
H10   2    0.405509    0.735807    0.504164    11.00000   -1.20000
AFIX   0
C33   1    0.188832    0.157173    0.117440    11.00000    0.02578    0.03508 =
         0.02726   -0.00019   -0.00276    0.00322
AFIX  43
H33   2    0.278757    0.163192    0.120284    11.00000   -1.20000
AFIX   0
C15   1    0.264397    0.206792    0.311675    11.00000    0.02383    0.03029 =
         0.01907   -0.00013   -0.00177    0.00450
AFIX  13
H15   2    0.286433    0.209872    0.263177    11.00000   -1.20000
AFIX   0
C25   1    0.304602    0.493764    0.145069    11.00000    0.02564    0.03754 =
         0.02946    0.00695    0.00107   -0.00896
AFIX  43
H25   2    0.360131    0.531100    0.115799    11.00000   -1.20000
AFIX   0
C28   1    0.112410    0.239109    0.142834    11.00000    0.02309    0.02843 =
         0.01812    0.00198   -0.00176   -0.00067
C30   1   -0.072860    0.139349    0.107116    11.00000    0.02670    0.03702 =
         0.02721    0.00139   -0.00248   -0.00773
AFIX  43
H30   2   -0.162667    0.133673    0.103181    11.00000   -1.20000
AFIX   0
C9    1    0.457440    0.616045    0.441084    11.00000    0.02387    0.03686 =
         0.02293    0.00081   -0.00306   -0.00674
C12   1    0.429828    0.774864    0.343744    11.00000    0.04947    0.05173 =
         0.03878    0.01862   -0.01396   -0.01961
AFIX  43
H12   2    0.420354    0.828691    0.310637    11.00000   -1.20000
AFIX   0
C31   1    0.004565    0.058383    0.082577    11.00000    0.04044    0.02973 =
         0.02959    0.00010   -0.00575   -0.00712
AFIX  43
H31   2   -0.032066   -0.002828    0.062046    11.00000   -1.20000
AFIX   0
C11   1    0.406527    0.797943    0.410364    11.00000    0.05625    0.03869 =
         0.04837    0.00724   -0.00736   -0.00719
AFIX  43
H11   2    0.380670    0.867923    0.423000    11.00000   -1.20000
AFIX   0
C21   1    0.051419    0.183360    0.367495    11.00000    0.02772    0.03054 =
         0.02157    0.00405   -0.00584   -0.00274
AFIX  43
H21   2    0.088395    0.126286    0.392085    11.00000   -1.20000
AFIX   0
C2    1    0.332533    0.382208    0.460737    11.00000    0.02212    0.03784 =
         0.01611    0.00048   -0.00030    0.00454
O2    4    0.289308    0.101816    0.335824    11.00000    0.03850    0.02812 =
         0.03115   -0.00267   -0.00918    0.00813
AFIX 147
H2    2    0.276924    0.057256    0.305120    11.00000   -1.50000
REM #####
AFIX   0
HKLF 4


REM  20240517CYL-09098_auto in P212121 #19
REM wR2 = 0.070243, GooF = S = 1.02909, Restrained GooF = 1.02909 for all data
REM R1 = 0.027467 for 5183 Fo > 4sig(Fo) and 0.029316 for all 5443 data
REM 345 parameters refined using 0 restraints

END

WGHT      0.0386      0.3096

REM Highest difference peak  0.174,  deepest hole -0.131,  1-sigma level  0.028
Q1    1   0.4198  0.2598  0.4343  11.00000  0.05    0.17
;
_shelx_res_checksum              49994
